# Supplementary material for: Within-farm dynamics of ESBL-producing Escherichia coli in dairy cattle: Resistance profiles and molecular characterization by long-read whole-genome sequencing
Source: Front Microbiol. 2022 Jul 28;13:936843. doi: 10.3389/fmicb.2022.936843 (PMC9366117; doi:10.3389/fmicb.2022.936843)
Supplement: Supplementary file 2 [file Table_2.XLSX]

## Sheet: Overview
	Supplementary Data
	List of tables:
	Supplementary Table S1. List and abundance of the different AMR phenotypic profiles observed.
	Supplementary Table S2. Overview of WGS read output data and assembly for each sample.
	Supplementary Table S3. List and abundance of the different AMR genotypic profiles observed.
	Supplementary Table S4. Heatmap showing the distribution of virulence factors detected by WGS in each isolate.
	Supplementary Table S5. List of NCBI accession numbers associated to uploaded raw data.

## Sheet: Suppl.Table_S1
Supplementary Table S1. List and abundance of the different AMR phenotypic profiles observed.
Profile Code	Phenotypic Resistance Profile	Isolates (n)
A	AMP-FOT-TAZ-FEP	27
B	AMP-FOT-TAZ-FEP-TET-CHL-SMX-TMP	15
C	AMP-FOT-TAZ-FEP-TET-CIP-SMX	13
D	AMP-FOT-TAZ-FEP-CIP	12
E	AMP-FOT-TAZ-FEP-GEN-TET-NAL-CIP-CHL-SMX-TMP	11
F	AMP-FOT-TAZ-FEP-GEN-AZI-TET-NAL-CIP-CHL-SMX-TMP	11
G	AMP-FOX-FOT-TAZ-FEP-GEN-TET-NAL-CIP-CHL-SMX-TMP	9
H	AMP-FOT-TAZ-FEP-GEN-NAL-CIP-CHL-SMX	8
I	AMP-FOT-TAZ-FEP-TET-NAL-CIP-SMX	7
J	AMP-FOX-FOT-TAZ-FEP	6
K	AMP-FOT-TAZ-FEP-CIP-TMP	6
L	AMP-FOT-TAZ-FEP-AZI-TET-NAL-CIP-CHL-SMX-TMP	6
M	AMP-FOT-TAZ-FEP-NAL-CIP-SMX	5
N	AMP-FOT-TAZ-FEP-TET-NAL-CIP-CHL-SMX-TMP	5
O	AMP-FOT-TAZ-FEP-TET-NAL-CIP	4
P	AMP-FOT-TAZ-FEP-GEN-TET-CIP-CHL-SMX-TMP	4
Q	AMP-FOT-TAZ-FEP-TET-SMX	3
R	AMP-FOX-FOT-TAZ-FEP-GEN-AZI-NAL-CIP-CHL-SMX-TMP	3
S	AMP-FOX-FOT-TAZ-FEP-NAL-CIP-SMX	3
T	AMP-FOT-TAZ-FEP-GEN-AZI-NAL-CIP-CHL-SMX-TMP	3
U	AMP-FOT-TAZ-FEP-TET-CHL-SMX	3
V	AMP-FOX-FOT-TAZ-FEP-ETP-SMX-TMP	3
W	AMP-FOT-TAZ-FEP-TET-NAL-CIP-SMX-TMP	3
X	AMP-FOT-TAZ-FEP-GEN-NAL-CIP-CHL-SMX-TMP	3
Y	AMP-FOT-FEP-TET-CIP-CHL-SMX-TMP	2
Z	AMP-TRM-FOX-FOT-TAZ-FEP-ETP-IMI-MERO-SMX-TMP	2
AA	AMP-FOT-TAZ-FEP-NAL-CIP-CHL-SMX-TMP	2
AB	AMP-FOX-FOT-TAZ-FEP-TET-SMX	1
AC	AMP-FOT-FEP-NAL-CIP-CHL-SMX-TMP	1
AD	AMP-FOX-FOT-TAZ-FEP-AZI-TET-NAL-CIP-CHL-SMX-TMP	1
AE	AMP-FOT-TAZ-FEP-IMI-GEN-AZI-TET-NAL-CIP-CHL-SMX-TMP	1
AF	AMP-FOX-FOT-TAZ-FEP-ETP-AZI-TET-NAL-CIP-CHL-SMX-TMP	1
AG	AMP-FOX-FOT-TAZ	1
AH	AMP-FOX-FOT-TAZ-FEP-TET-SMX-TMP	1
AI	AMP-FOT-TAZ-TET-SMX	1
AJ	AMP-FOT-TAZ-FEP-GEN-AZI-TET-CIP-CHL-SMX	1
AK	AMP-FOX-FOT-TAZ-FEP-CIP	1
AL	AMP-FOT-TAZ-FEP-GEN-TET-NAL-CIP-CHL-SMX	1
AM	AMP-FOX-FOT-TAZ-FEP-ETP-GEN-TET-NAL-CIP-CHL-SMX-TMP	1
AN	AMP-FOT-TAZ-FEP-GEN	1
AO	AMP-TRM-FOX-FOT-TAZ-FEP-GEN-AZI-NAL-CIP-CHL-SMX-TMP	1
AP	AMP-FOX-FOT-TAZ-FEP-CIP-TMP	1
AQ	AMP-FOT-FEP	1
AR	AMP-FOT-TAZ-FEP-GEN-TET-CIP-CHL-SMX	1
AS	AMP-TRM-FOX-FOT-TAZ-FEP	1
The antimicrobials are abbreviated as follows: ampicillin (AMP), temocillin (TRM), cefotaxime (FOT), ceftazidime (TAZ), cefepime (FEP), cefoxitin (FOX), ertapemen (ETP), imipenem (IMI), meropenem (MERO), gentamicin (GEN), azithromycin (AZI), tetracycline (TET), nalidixic acid (NAL), ciprofloxacin (CIP), chloramphenicol (CHL), sulfamethoxazole (SMX), trimethoprim (TMP).

## Sheet: Suppl.Table_S2
Supplementary Table S2. Overview of WGS output data and assembly for each sample.
	ONT sequencing output data			Assemblies sequencing data
Sample	Total reads	Mb per sample		Assembly method	Total assembly size (bp) [chromosome + plasmids]	Chromosomic contigs (n)	Plasmidic contigs (n)	Unclassified contigs (n)	Chromosome size (bp)	Coverage (X)
E0839	271542	1676		Unicycler-ONT	5378870	3	2	0	5111867	187.552
E0842	58690	689		Unicycler-ONT	5502691	1	7	0	4999307	113.983
E0843	405021	2499		Unicycler-ONT	4962535	1	1	0	4871651	203.167
E0854	225943	2640		Unicycler-ONT	5528113	3	3	0	5245530	182.248
E0857	43996	470		Unicycler-ONT	5343440	1	3	0	5060110	80.4749
E0858	84075	886		Unicycler-ONT	5259944	1	3	0	5035795	152.88
E0867	133134	1158		Unicycler-ONT	5209136	1	2	0	5026919	193.444
E0875	279193	1680		Flye-ONT	5465178	1	8	1	5063791	182.491
E0885	43465	635		Unicycler-ONT	5430147	1	5	1	5072376	105.347
E0888	39124	594		Unicycler-ONT	5498782	2	4	0	5001163	97.3976
E0890	130532	1484		Unicycler-ONT	4807345	1	1	1	4676603	209.421
E0892	28998	398		Unicycler-ONT	5394553	1	4	0	4913778	67.348
E0896	33685	379		Unicycler-ONT	5512809	2	4	0	5013167	62.9299
E0901	206154	2580		Unicycler-ONT	5341513	1	3	0	5059003	188.541
E0925	22781	365		Unicycler-ONT	5101583	1	2	0	4869821	64.5766
E0938	25361	367		Unicycler-ONT	5314317	1	4	0	4999237	63.1201
E0940	125722	993		Unicycler-ONT	4967028	1	2	0	4785793	183.923
E0943	36006	538		Unicycler-ONT	5105807	1	2	0	4873000	94.9792
E0946	69458	501		Unicycler-ONT	5470292	1	6	0	5027230	82.9535
E0949	146792	930		Unicycler-Hybrid ‡	5488241	1	10	0	5026163	156.992
E0973	52722	647		Unicycler-ONT	5040759	1	1	0	4955174	115.544
E0977	58621	479		Unicycler-ONT	5348237	1	4	0	5062028	81.5359
E0979	74990	670		Unicycler-ONT	5341560	1	3	0	5059042	112.647
E0989	51190	522		Unicycler-Hybrid ‡	5488241	1	6	0	5026163	86.9484
E0994	208178	1332		Unicycler-ONT	5355424	1	3	0	5083980	188.49
E1008	73567	631		Unicycler-Hybrid ‡	4920105	1	2	0	4811098	116.938
E1018	44444	563		Unicycler-ONT	5040851	1	1	0	4955262	116.565
E1027	75618	625		Unicycler-Hybrid ‡	4891431	1	2	0	4884482	115.983
E1033	34824	458		Unicycler-ONT	5113259	1	4	0	4871504	80.7152
E1037	26880	361		Unicycler-ONT	4875001	1	1	0	4737847	66.6624
E1045	60729	785		Unicycler-ONT	5502539	1	3	0	5144822	129.4
E1048	99646	1011		Unicycler-ONT	5314295	1	4	0	4999207	170.849
E1049	41579	583		Unicycler-ONT	5040692	1	1	0	4955105	104.197
E1055	36030	463		Unicycler-ONT	5040755	1	1	0	4955172	82.6313
E1057	38565	509		Unicycler-ONT	5113680	1	3	0	4856074	89.5214
E1072	65764	590		Unicycler-ONT	5593933	1	1	0	5460495	94.7234
E1073	96042	713		Unicycler-ONT	5517881	1	6	0	5074261	119.349
E1075	179501	1312		Unicycler-ONT	5508427	2	7	0	5057157	182.919
E1081	34435	470		Unicycler-ONT	5063231	1	3	0	4807436	83.6401
E1086	38376	606		Unicycler-ONT	4843993	1	1	0	4797203	112.692
E1110	312323	2540		Unicycler-Hybrid ‡	4961728	1	1	0	4816563	201.543
‡ Hybrid assemblies of sequence data generated with both Oxford Nanopore and Illumina technologies

## Sheet: Suppl.Table_S3
Supplementary Table S3. List and abundance of the different AMR genotypic profiles observed.
Profile Code	Profile of Genetic Determinants of Resistance (GDR)	Isolates (n)
a	blaCTX-M-1 /blaTEM-1B/aadA2/ant(3'')-Ia/aph(3')-Ia/dfrA12/sul1/sul3/cmlA1/tet(A)/mdfA	5
b	blaCTX-M-15/blaTEM-1B/aph(3'')-Ib/aph(6)-Id/sul2/qnrS1/tet(A)/mdfA	4
c	blaCTX-M-1 /aac(3)-IVa/aadA2/ant(3'')-Ia/aph(3'')-Ib/aph(6)-Id/aph(3')-Ia/aph(4)-Ia/dfrA12/sul3/cmlA1/*gyrA p.D87N/*gyrA p.S83L /*parC p.A56T/*parC p.S80I/*parE p.S458A/tet(C)/mdfA	4
d	blaCTX-M-14 /aph(3'')-Ib/aph(6)-Id/sul2/tet(B)/mdfA	3
e	blaCTX-M-32/aadA2/ant(3'')-Ia/dfrA1/qnrS1/mdfA	3
f	blaCTX-M-14 /mdfA	2
g	blaCTX-M-14 /blaOXA-1/aac(3)-IIa/ant(3'')-Ia/aph(3'')-Ib/aph(6)-Id/aph(3')-Ia/sul1/catA1/*gyrA p.D87N/*gyrA p.S83L /*parC p.S80I/*parE p.S458T/mdfA	3
h	blaCTX-M-27/aadA2/ant(3'')-Ia/aph(3'')-Ib/aph(6)-Id/dfrA1/sul1/sul2/sul3/cmlA1/floR/*gyrA p.D87N/*gyrA p.S83L /*parC p.S80I/tet(A)/tet(B)/mdfA	2
i	blaCTX-M-14 /blaTEM-1A/aac(3)-IIa/ant(3'')-Ia/aph(3'')-Ib/aph(6)-Id/aph(3')-Ia/dfrA36/sul1/sul2/catA1/*gyrA p.S83L /tet(B)/mdfA	2
j	blaCTX-M-15/qnrS1/mdfA	1
k	blaCTX-M-32/ant(2'')-Ia/ant(3'')-Ia/aph(3'')-Ib/aph(6)-Id/dfrA36/sul1/sul2/floR/*gyrA p.D87N/*gyrA p.S83L /*parC p.S80I/*parE p.S458A/ermB/mdfA	1
l	blaSHV-12/ant(3'')-Ia/qnrS1/lnuF/mdfA	1
m	blaCTX-M-14 /blaTEM-1A/ant(3'')-Ia/aph(3'')-Ib/aph(6)-Id/aph(3')-Ia/dfrA36/sul1/sul2/catA1/*gyrA p.D87Y /*gyrA p.S83L /*parC p.S57T/*parC p.S80I/mdfA	1
n	blaCTX-M-14 /blaTEM-1B/aph(3'')-Ib/aph(6)-Id/mdfA	1
o	blaCTX-M-27/ant(3'')-Ia/aph(3'')-Ib/aph(6)-Id/dfrA1/sul1/sul2/floR/*gyrA p.D87N/*gyrA p.S83L /*parC p.S80I/tet(A)/tet(B)/mdfA	1
p	blaCTX-M-15/blaTEM-1A/blaTEM-1B/aac(3)-IId/aadA2/ant(3'')-Ia/aph(3')-Ia/dfrA12/sul2/sul3/cmlA1/floR/*gyrA p.D87N/*gyrA p.S83L /*parC p.S80I/*parE p.S458A/tet(A)/lnuF/mdfA	1
q	*ampC promoter/aph(3'')-Ib/aph(6)-Id/aph(3')-Ia/sul2/tet(B)/mdfA	1
r	blaCTX-M-32/ant(3'')-Ia/mdfA	1
s	blaCTX-M-15/blaTEM-1B/aac(3)-IId/aadA2/ant(3'')-Ia/aph(3')-Ia/dfrA12/sul2/sul3/cmlA1/floR/*gyrA p.D87N/*gyrA p.S83L /*parC p.S80I/*parE p.S458A/lnuF/mdfA	1
t	blaNDM-1/bleMBL/aadA2/aph(3')-VI/dfrA12/sul1/sul2/mdfA	1
u	blaCTX-M-15/blaTEM-1B/aac(3)-IId/aadA2/ant(3'')-Ia/aph(3')-Ia/dfrA12/sul2/sul3/cmlA1/floR/qnrS1/tet(A)/lnuF/mdfA	1
v	blaCTX-M-15/blaTEM-1B/aac(3)-IId/aadA2/ant(3'')-Ia/aph(3'')-Ib/aph(6)-Id/aph(3')-Ia/dfrA8/dfrA12/dfrA14/sul2/sul3/cmlA1/floR/qnrB19/qnrS1/tet(A)/lnuF/mdfA	1

## Sheet: Suppl.Table_S4
Supplementary Table S4. Heatmap showing the distribution of virulence factors detected by WGS in each isolate.
Sample	Farm	Sampling	Phenotypic Profile	Genotypic profile	ST	CC	Phylogroup	Serogroup	Group	Sample	aaiA	aaiB	aaiD	aaiE	aaiF	aaiH	aaiI	aaiJ	aaiK	aaiL	aaiN	aaiO	aaiP	aaiU	aaiW	aaiX	aatA	aec15	aec16	aec17	aec18	aec19	aec22	aec23	aec24	aec25	aec26	aec28	aec29	aec30	aec31	aec32	aec7	aec8	afaA-VIII	afaB-VIII	afaC-VIII	afaD-VIII	afaE-VIII
E0839	F4	S1	E	i	ST-88	CC-23	C	:H19	Calves	E0839																		98.56		99.8	100	99.76	99.82	99.62	99.62	99.78	99.87	99.87	99.86	99.38	99.86	99.79			99.74	98.96	99.34	99.76	96.88
E0842	F4	S1	H	g	ST-448	CC-448	B1	O8:H8	Heifers	E0842																		98.81		99.6	99.8	100	100	99.85	100	99.92	100	100	100	99.26	99.72	100			100	100	99.65	100	100
E0843	F4	S1	A	f	ST-2025	CC-155	B1	O8:H25	Cows	E0843																		97.3		99.8	99.86	100	99.17	97.31	100	98.12	98.29	100	100	99.29	99.72	100
E0854	F1	S2	B	a	ST-69	CC-69	D	O15:H18	Cows	E0854																			99.81	98.38	99.93	100	100	98.75	99.81	99.78	99.74	100	99.8	99.86	100	99.79	100	100	100	100	99.61	99.53	100
E0857	F1	S2	B	a	ST-69	CC-69	D	O15:H18	Calves	E0857																			100	98.38	99.93	100	100	98.75	100	100	100	100	100	100	100	100	100	100	100	99.87	99.65	100	100
E0858	F1	S2	AI	q	ST-58	CC-155	B1	O9:H9	Calves	E0858																	96.83	97.16		99.8	99.86	100	99.17	97.16	100	98.12	98.29	100	99.93	99.23	99.79	100
E0867	F4	S2	Q	d	ST-58	CC-155	B1	O32:H34	Calves	E0867																		97.25		99.8	99.93	99.76	99.17	97.23	100	98.12	98.29	100	100	99.29	99.65	100
E0875	F4	S3	Q	d	ST-109	Not assigned	B1	O153:H8	Cows	E0875															97.18
E0885	F4	S3	AB	d	ST-109	Not assigned	B1	O153:H8	Cows	E0885															97.18
E0888	F4	S4	N	h	ST-533	Not assigned	B1	O29:H10	Cows	E0888
E0890	F4	S4	A	n	ST-515	Not assigned	A	O2:H29	Calves	E0890
E0892	F4	S4	N	o	ST-533	Not assigned	B1	O29:H10	Heifers	E0892
E0896	F4	Slurry 1	N	h	ST-533	Not assigned	B1	O29:H10	Purins	E0896
E0901	F1	S4	B	a	ST-69	CC-69	D	O15:H18	Heifers	E0901																			100	98.38	99.93	100	100	98.75	99.81	100	100	100	99.93	100	100	99.79	100	100	100	100	99.61	100	100
E0925	F4	S5	AP	e	ST-23	CC-23	C	O8:H9	Cows	E0925																		98.56														99.79
E0938	F4	S6	H	g	ST-448	CC-448	B1	O8:H8	Calves	E0938																		98.81		99.6	99.8	100	100	99.77	100	99.92	99.74	100	100	99.26	99.72	100			100	100	99.61	100	100
E0940	F4	S6	E	p	ST-4981	Not assigned	A	O101:H9	Heifers	E0940																		98.62		100	99.93	99.76	99.72	99.46	99.81	100	99.74	100	99.93	99.23	100	100
E0943	F4	S6	K	e	ST-23	CC-23	C	O8:H9	Cows	E0943																		98.56														99.79
E0946	F1	S6	G	c	ST-2930	CC-206	A	O100:H25	Calves	E0946																	98.03	98.53		100	99.93	100	98.9	99.54	100	99.92	100	99.87	99.86	99.15	100	99.79
E0949	F1	S6	G	c	ST-2930	CC-206	A	O100:H25	Cows	E0949																	98.06	98.29		100	99.93	100	99.54	99.54	100	99.92	100	99.87	100	99.15	100	99.79
E0973	F4	S7	C	b	ST-69	CC-69	D	O15:H18	Cows	E0973																			100	98.38	100	100	100	98.75	99.81	100	100	100	99.93	100	100	99.38	100	100
E0977	F1	S7	B	a	ST-69	CC-69	D	O15:H18	Calves	E0977																			100	98.38	99.93	100	100	98.75	99.43	99.78	100	100	100	100	100	100	100	100	100	100	99.69	100	100
E0979	F1	S7	B	a	ST-69	CC-69	D	O15:H18	Cows	E0979																			100	98.38	100	100	100	98.48	99.43	100	100	100	100	99.94	100	99.79	100	100	100	100	99.65	100	100
E0989	F5	S5	AO	k	ST-10	CC-10	A	O9a:H10	Heifers	E0989																		98.62		99.8	99.86	99.76	99.82	99.54	100	99.92	100	100	99.93	99.23	100	100			100	100	99.58	99.76	99.81
E0994	F4	S8	E	i	ST-88	CC-23	C	:H19	Calves	E0994																		98.51		99.8	100	99.76	99.82	99.62	99.62	99.78	99.87	99.87	99.86	99.38	99.93	99.79			99.74	99.09	99.34	99.76	96.88
E1008	F3	S5	A	r	ST-12870	Not assigned	A	O3:H4	Cows	E1008																		96.13
E1018	F4	S9	C	b	ST-69	CC-69	D	O15:H18	Heifers	E1018																			100	98.38	100	100	100	98.75	99.81	100	100	100	100	100	100	99.79	100	100
E1027	F2	S8	D	j	ST-38	CC-38	D	O7:H18	Calves	E1027																				96.13	99.59	99.03	98.34	97.39	99.81	98.8	98.82	99.19	94.76	95.55	96.32	98.76
E1033	F4	S10	K	e	ST-23	CC-23	C	O8:H9	Calves	E1033																		98.56														99.79
E1037	F4	S10	P	u	ST-58	CC-155	B1	:H37	Cows	E1037																		97.3		99.8	100	100	99.17	97.31	99.81	98.05	98.29	100	99.93	99.32	99.79	100
E1045	F4	Slurry 2	A	f	ST-329	Not assigned	A	O136:H12	Purins	E1045	87.61	90.87	86.29	85.53	85.92	82.57	88.16	86.86	84.96	83.38	79.27	80.86	84.61	78.13		100
E1048	F4	Slurry 2	H	g	ST-448	CC-448	B1	O8:H8	Purins	E1048																		98.81		99.6	99.8	100	100	99.92	100	99.92	100	100	100	99.23	99.72	100			100	100	99.65	100	100
E1049	F4	Slurry 2	C	b	ST-69	CC-69	D	O15:H18	Purins	E1049																			100	98.38	100	100	100	98.61	99.81	100	100	100	99.93	100	100	99.79	100	100
E1055	F4	S11	C	b	ST-69	CC-69	D	O15:H18	Calves	E1055																			100	98.38	99.93	100	100	98.68	99.81	99.93	100	99.87	99.93	99.92	100	99.79	100	100
E1057	F4	S11	X	s	ST-4981	Not assigned	A	O101:H9	Heifers	E1057																		98.62		100	99.93	99.76	99.72	99.46	99.81	100	100	100	99.93	99.21	100	100
E1072	F1	S12	AC	m	ST-925	Not assigned	D	O17/O44:H18	Calves	E1072																			100	98.38	100	100	100	98.61	99.62	100	100	100	100	100	100	99.79	100	100	100	100	99.65	100	100
E1073	F1	S12	E	c	ST-2930	CC-206	A	O100:H25	Calves	E1073																	98.03	98.58		100	99.8	100	99.54	99.54	99.81	99.92	99.87	99.87	100	99.15	100	99.79
E1075	F1	S12	G	c	ST-2930	CC-206	A	O100:H25	Cows	E1075																	98.03	98.58		100	99.93	99.52	99.54	99.54	100	99.92	100	99.87	100	99.15	99.93	99.79
E1081	F4	S12	P	v	ST-58	CC-155	B1	O8:H30	Calves	E1081																		97.3		99.8	100	100	99.08	97.31	99.81	98.12	98.29	100	100	99.32	99.65	100
E1086	F4	S12	D	l	ST-1415	Not assigned	A	O101:H34	Cows	E1086																		98.62
E1110	F4	S12	Z	t	ST-11626	Not assigned	B1	O74:H23	Calves	E1110
Cells in the heatmap corresponding to 75-90% sequence identity are coloured in green and those with 90-100% identity in blue.
[truncated: 341 more columns]

## Sheet: Supp.Table_S5
Supplementary Table S5. List of NCBI accession numbers associated to uploaded raw data.
Sample Name	Sequencing Technology	SRA	BioProject	BioSample
E1110	Illumina	SRR13172075	PRJNA680938	SAMN16926619
E1110	Nanopore	SRR14916398	PRJNA680938	SAMN16926619
E0839	Nanopore	SRR19090885	PRJNA833969	SAMN28053238
E0842	Nanopore	SRR19090884	PRJNA833969	SAMN28053239
E0843	Nanopore	SRR19090873	PRJNA833969	SAMN28053240
E0854	Nanopore	SRR19090862	PRJNA833969	SAMN28053241
E0857	Nanopore	SRR19090851	PRJNA833969	SAMN28053242
E0858	Nanopore	SRR19090846	PRJNA833969	SAMN28053243
E0867	Nanopore	SRR19090845	PRJNA833969	SAMN28053244
E0875	Nanopore	SRR19090844	PRJNA833969	SAMN28053245
E0885	Nanopore	SRR19090843	PRJNA833969	SAMN28053246
E0888	Nanopore	SRR19090842	PRJNA833969	SAMN28053247
E0890	Nanopore	SRR19090883	PRJNA833969	SAMN28053248
E0892	Nanopore	SRR19090882	PRJNA833969	SAMN28053249
E0896	Nanopore	SRR19090881	PRJNA833969	SAMN28053250
E0901	Nanopore	SRR19090880	PRJNA833969	SAMN28053251
E0925	Nanopore	SRR19090879	PRJNA833969	SAMN28053252
E0938	Nanopore	SRR19090878	PRJNA833969	SAMN28053253
E0940	Nanopore	SRR19090877	PRJNA833969	SAMN28053254
E0943	Nanopore	SRR19090876	PRJNA833969	SAMN28053255
E0946	Nanopore	SRR19090875	PRJNA833969	SAMN28053256
E0949	Nanopore	SRR19090872	PRJNA833969	SAMN28053257
E0949	Illumina	SRR19090874	PRJNA833969	SAMN28053257
E0973	Nanopore	SRR19090871	PRJNA833969	SAMN28053258
E0977	Nanopore	SRR19090870	PRJNA833969	SAMN28053259
E0979	Nanopore	SRR19090869	PRJNA833969	SAMN28053260
E0989	Nanopore	SRR19090867	PRJNA833969	SAMN28053261
E0989	Illumina	SRR19090868	PRJNA833969	SAMN28053261
E0994	Nanopore	SRR19090866	PRJNA833969	SAMN28053262
E1008	Nanopore	SRR19090864	PRJNA833969	SAMN28053263
E1008	Illumina	SRR19090865	PRJNA833969	SAMN28053263
E1018	Nanopore	SRR19090863	PRJNA833969	SAMN28053264
E1027	Nanopore	SRR19090860	PRJNA833969	SAMN28053265
E1027	Illumina	SRR19090861	PRJNA833969	SAMN28053265
E1033	Nanopore	SRR19090859	PRJNA833969	SAMN28053266
E1037	Nanopore	SRR19090858	PRJNA833969	SAMN28053267
E1045	Nanopore	SRR19090857	PRJNA833969	SAMN28053268
E1048	Nanopore	SRR19090856	PRJNA833969	SAMN28053269
E1049	Nanopore	SRR19090855	PRJNA833969	SAMN28053270
E1055	Nanopore	SRR19090854	PRJNA833969	SAMN28053271
E1057	Nanopore	SRR19090853	PRJNA833969	SAMN28053272
E1072	Nanopore	SRR19090852	PRJNA833969	SAMN28053273
E1073	Nanopore	SRR19090850	PRJNA833969	SAMN28053274
E1075	Nanopore	SRR19090849	PRJNA833969	SAMN28053275
E1081	Nanopore	SRR19090848	PRJNA833969	SAMN28053276
E1086	Nanopore	SRR19090847	PRJNA833969	SAMN28053277
